# Supplementary material for: Identification of Cyclin L1 as a Host Factor Regulating Hepatitis B Virus Replication
Source: Viruses. 2026 May 8;18(5):545. doi: 10.3390/v18050545 (PMC13211425; doi:10.3390/v18050545)
Supplement: Supplementary file 1 [file viruses-18-00545-s001.zip]

Archive with 2 entries (2 files):
- viruses-4262821-supplementary.pdf
- viruses-4262821-supplementary-figures.pdf
